# Supplementary material for: Cross-organ MRI to assess the relationship between cardiac traits and cerebral white matter hyperintensity volumes
Source: Commun Med (Lond). 2026 Apr 23;6:359. doi: 10.1038/s43856-026-01604-8 (PMC13309535; doi:10.1038/s43856-026-01604-8)
Supplement: Supplementary file 4 — Supplementary data [file 43856_2026_1604_MOESM4_ESM.xlsx]

## Sheet: Supplementary data 1
Supplementary Data 1: APOE4 protein isoforms APOE genotypes for the four APOE protein isoforms. The variant data on rs7412 and rs429358 from the UK Biobank(UKB) WES. Data was extracted for all the people available in the UKB, irrespective of QC or ancestry.
APOE variant	rs429358	rs7412
e4	C	C
e4	T	C
e2	T	T
e1	C	T

## Sheet: Supplementary data 2
Supplementary Data 2: APOE genotypes : Ambiguous genotypes, e2e4 and e1e3, were coded as e2e4 since the e1 allele is so rare. It is estimated that less than 1% of those coded as e2e4 are e1e3.
APOE_ genotypes	rs429358	rs7412
e4e4	CC	CC
e2e4	TC	TC
e3e3	TT	CC
e2e3	TT	TC
e2e2	TT	TT
e1e4	CC	TC
e1e3	CT	TC
e1e2	CT	TT

## Sheet: Supplementary data 3
Supplementary Data 3: Diagnostic coding for Atrial Fibrillation(AF),Heart Failure(HF),Coronary Heart Disease(CHD) and Abdominal Aortic Aneyrysm(AAA) for UK Biobank participants. Incident AAA was defined according to Caliber definitions as described here: https://www.thelancet.com/journals/landig/article/PIIS2589-7500(19)30012-3/fulltext
Disease	OPCS24 _codes	ICD9	ICD1O	UK codes	Read Codes
				UKB field ID (20002)
Heart Failure	K02	4020 4040 4280 4281 4289	I11.0, I13.0, I13.2, I50	Self reported conditions codes (FID 20002) =1076	14A6., 14A6.00, 14AM., 14AM.00, 1O1.., 1O1..00, 388D., 388D.00, 661M5, 661M500, 662T., 662T.00, 662W., 662W.00, 662f., 662f.00, 662g., 662g.00, 662h., 662h.00, 662i., 662i.00, 662p., 662p.00, 679W1, 679W100, 679X., 679X.00, 8B29., 8B29.00, 8CL3., 8CL3.00, 8CMK., 8CMK.00, 8CMW8, 8CMW800, 8CeC., 8CeC.00, 8H2S., 8H2S.00, 8HBE., 8HBE.00, 8HHz., 8HHz.00, 8Hk0., 8Hk0.00, 9N2p., 9N2p.00, 9N6T., 9N6T.00,…
Atrial Fibrillation	K62.1, K62.2, K62.3	4273	I48	Self reported conditions codes (FID 20002) = 1471 ("atrial fibrillation"), 1483 ("atrial flutter")	14AN., 14AN.00, 14AR., 14AR.00, 212R., 212R.00, 3272, 3272, 3273, 3273, 662S., 662S.00, 6A9.., 6A9..00, 9Os.., 9Os..00, 9Os0., 9Os0.00, 9Os1., 9Os1.00, 9Os2., 9Os2.00, 9Os3., 9Os3.00, 9Os4., 9Os4.00, 9hF.., 9hF..00, 9hF1., 9hF1.00, G573., G573.00, G5730, G573000, G5731, G573100, G5732, G573200, G5733, G573300, G5734, G573400, G5735, G573500, G573z, G573z00, X202S, Xa2E8, XaDv6, XaIIT, XaLFh, XaLF…
Abdominal Aortic Aneurysm	L18.3 - L18.6	4414	I71.4	Self reported conditions codes (FID 20002) = 1492 ("aortic aneurysm")	14AE.
	L19.3 - L19.6	4416	I71.6		14AE.00
	L20.3 - L20.6		I71.9		7A110
	L21.2- L21.6				7A11000
	L23.1- L23.6				7A112
	L25.4				7A11200
	L26.5				7A11211
	L26.6				7A13.
	L27.1				7A13.00
	L27.2				7A13.11
	L27.5				7A133
	L27.6				7A13300
	L28.1				7A134
	L28.2				7A13400
	L28.5				7A13411
	L28.6				7A13y
					7A13y00
					7A13z
					7A13z00
					G714.
					G714.00
					G714.11
					G716.
					G716.00
					G7160
					G716000
					X015v
					X015y
					XE0Ey
					XE0F2
Coronary Heart Disease	K40	412	I20	A) Vascular/heart problems diagnosed by doctor (FID 6150) = 1 ("heart attack") B) Self reported conditions codes (FID 20002) = 1075 ("heart attack/myocardial infarction")	6A2..
	K41	413	I21		6A2..00
	K42	4140	I22		6A4..
	K43	4141	I23		6A4..00
	K44	4149	I24		8B3k.
	K45		I25		8B3k.00
	K46				8H2V.
	K47.1				8H2V.00
	K49				G3...
	K50				G3...00
	K75				G3...11
					G3...12
					G3...13
					G31..
					G31..00
					G3110
					G311000
					G311011
					G31y.
					G31y.00
					G31y2
					G31y200
					G31y3
					G31y300
					G31yz
					G31yz00
					G34..
					G34..00
					G340.
					G340.00
					G340.12
					G343.
					G343.00
					G344.
					G344.00
					G34y.
					G34y.00
					G34y1
					G34y100
					G34yz
					G34yz00
					G34z.
					G34z.00
					G34z0
					G34z000
					G3y..
					G3y..00
					G3z..
					G3z..00
					Gyu3.
					Gyu3.00
					Gyu32
					Gyu3200
					Gyu33
					Gyu3300
					X2006
					X200D
					XE2uV
					XM0rN
					XaFsH
					XaG1Q
					XaI9h
					XaIOW
					XaIfL
					XaNxN

## Sheet: Supplementary data 4
Supplementary Data 4 :Correlation table of Cardiac MRI traits
	AAdis	DAdis	LVEDV (mL)	LVESV (mL)	LVSV (mL)	LVEF (%)	LVCO (L/min)	LVM (g)	RVEDV (mL)	RVESV (mL)	RVSV (mL)	RVEF (%)	AAo max area (mm2)	AAo min area (mm2)	DAo max area (mm2)	DAo min area (mm2)	LAV max (mL)	LAV min (mL)	LASV (mL)	LAEF (%)	RAV max (mL)	RAV min (mL)	RASV (mL)	RAEF (%)	WT_Apical (mm)	WT_Mid (mm)	WT_Basal (mm)	Ell_Global (%)	Err_Global (%)
AAdis	1	0.7269938912126925	0.0798691	0.0549218	0.0924379	0.00869879	-0.0418227	-0.0705409	0.0808957	0.0742232	0.0748433	-0.0314639	-0.285676	-0.420089	-0.242175	-0.335294	0.12070210973588427	0.0806786	0.1478859070672762	0.015156752113471197	0.0152206	0.024519648892257554	0.00393916	-0.0199442	-0.109841	-0.172967	-0.171476	0.042606445954471016	-0.188303
DAdis	0.7269938912126925	1	0.0621497	0.0332895	0.0836641	0.024071309476339238	-0.106943	-0.118301	0.059175851177935654	0.0555886	0.0548484	-0.0270864	-0.22808	-0.307806	-0.260229	-0.406231	0.0748959	0.039489	0.10747724482941741	0.0328521	0.0188539	0.0238684	0.012196	-0.0124685	-0.173002	-0.23302	-0.214619	0.00822252	-0.15549
LVEDV (mL)	0.0798691	0.0621497	1	0.8766512845707207	0.8871683818605521	-0.278088	0.5918031359109702	0.8246212776835382	0.8919598089615991	0.802322	0.8043016545658592	-0.276751	0.4331476061172087	0.37904112645175675	0.5876530938094385	0.5211242093986977	0.546294	0.4148592062402485	0.5724951392842897	-0.0871988	0.5554720795822381	0.5372140396005013	0.4045020113501915	-0.193426	0.5042707697613099	0.5246693376298587	0.37286633661818774	0.25887648645159544	-0.310807
LVESV (mL)	0.0549218	0.0332895	0.8766512845707207	1	0.5727739115393117	-0.684896	0.33570948589385935	0.7504399910704513	0.7851997372424475	0.8111977333731446	0.6037480475551688	-0.466822	0.3892911354882795	0.34860313398900417	0.5366250038953155	0.4876525186691446	0.42575878636651543	0.36080419088721194	0.40423514601148697	-0.144761	0.48751367692512465	0.5080701684667062	0.3068880956712442	-0.250502	0.46813315340462713	0.49235683411698467	0.39951872257404647	0.33015697621757895	-0.40114
LVSV (mL)	0.0924379	0.0836641	0.8871683818605521	0.5727739115393117	1	0.15600319685791597	0.7076926281837841	0.7078356779016941	0.7962513731187552	0.6194923671021316	0.8231015137276196	-0.0393752	0.37928430019387077	0.3234463048625707	0.5048575606187413	0.43535185190904524	0.5422934587728443	0.37516594831822453	0.6108552675860834	-0.00979893	0.5016362823401248	0.4500149448848002	0.41262285311939073	-0.0968552	0.42223281345459307	0.4329620365838456	0.2601759570990364	0.13055371849625355	-0.154383
LVEF (%)	0.00869879	0.024071309476339238	-0.278088	-0.684896	0.15600319685791597	1	0.2081589850504326	-0.279482	-0.250618	-0.427322	-0.0214115	0.5329637683880303	-0.136948	-0.136278	-0.201509	-0.201961	-0.0413138	-0.10562	0.0381569	0.16384440264923117	-0.148039	-0.21525	-0.0119608	0.21469800272532286	-0.190695	-0.208928	-0.246479	-0.279932	0.3471269423753941
LVCO (L/min)	-0.0418227	-0.106943	0.5918031359109702	0.33570948589385935	0.7076926281837841	0.2081589850504326	1	0.5455682957862686	0.5126140368914132	0.3590051000084786	0.5697934772918737	0.0679109	0.2989957905416595	0.27614253454627485	0.38058180576203693	0.36628934813236685	0.3292359866394094	0.1613515978538367	0.44046465596698003	0.13686097415787127	0.2710713229397976	0.18362946269159133	0.2988888703210596	0.0785284	0.3460541847743171	0.4045961418226722	0.23444204801968507	-0.00345006	0.093352
LVM (g)	-0.0705409	-0.118301	0.8246212776835382	0.7504399910704513	0.7078356779016941	-0.279482	0.5455682957862686	1	0.7988184515129368	0.7491267790402913	0.6898366311845223	-0.312907	0.4911860538447713	0.45623664107744194	0.6557966415594486	0.6175028831448742	0.4183097567651354	0.34106110355212077	0.41344926873621696	-0.116307	0.450825	0.4666910869305578	0.28888685248419554	-0.226004	0.7881630124102789	0.8736113433098903	0.740017	0.3493252139372862	-0.232814
RVEDV (mL)	0.0808957	0.059175851177935654	0.8919598089615991	0.7851997372424475	0.7962513731187552	-0.250618	0.5126140368914132	0.7988184515129368	1	0.9041810364583901	0.8945448508568898	-0.322442	0.41910800808097626	0.368307	0.5752863265418658	0.5137824161360287	0.46639991704370126	0.34948839951792776	0.49688044968998923	-0.0635743	0.6147316932322882	0.596007	0.4453732024144411	-0.216124	0.5239534838734738	0.5352341234833213	0.4503033245013468	0.2809565037501855	-0.24658
RVESV (mL)	0.0742232	0.0555886	0.802322	0.8111977333731446	0.6194923671021316	-0.427322	0.3590051000084786	0.7491267790402913	0.9041810364583901	1	0.6307351335973272	-0.676869	0.40327158465368035	0.361392	0.5425563565771363	0.49316884892663676	0.34867021533857234	0.2954149910372608	0.3340032198210578	-0.118104	0.5682055800108893	0.5754753232117297	0.37816482706217314	-0.255136	0.5115709345216852	0.5262266896739257	0.44369424830743265	0.3523483842243185	-0.323255
RVSV (mL)	0.0748433	0.0548484	0.8043016545658592	0.6037480475551688	0.8231015137276196	-0.0214115	0.5697934772918737	0.6898366311845223	0.8945448508568898	0.6307351335973272	1	0.094088	0.35278415200712177	0.30230762260056254	0.49453202941875357	0.43224928818409103	0.49923868415053896	0.3388645901208862	0.5718752981922085	0.0053655	0.5423144211501821	0.5003774540791021	0.4289139111407392	-0.133006	0.4307146960402321	0.4357158747574936	0.36737788385690506	0.1522142641113089	-0.118221
RVEF (%)	-0.0314639	-0.0270864	-0.276751	-0.466822	-0.0393752	0.5329637683880303	0.0679109	-0.312907	-0.322442	-0.676869	0.094088	1	-0.186022	-0.178932	-0.229678	-0.223969	0.018764535156581393	-0.0603368	0.10021260173760121	0.15634199147370442	-0.218945	-0.265121	-0.0857706	0.2003656906525208	-0.251884	-0.265147	-0.223399	-0.309124	0.303204
AAo max area (mm2)	-0.285676	-0.22808	0.4331476061172087	0.3892911354882795	0.37928430019387077	-0.136948	0.2989957905416595	0.4911860538447713	0.41910800808097626	0.40327158465368035	0.35278415200712177	-0.186022	1	0.9831370721700876	0.5599503060174154	0.5697930326461045	0.19085881289970327	0.14841258197944152	0.19284432636797347	-0.0412436	0.27628905726086117	0.26394746964267585	0.20263523774817507	-0.0930742	0.38076412513712554	0.41969194482468003	0.3483554527899477	0.13825573177752795	-0.0373603
AAo min area (mm2)	-0.420089	-0.307806	0.37904112645175675	0.34860313398900417	0.3234463048625707	-0.136278	0.27614253454627485	0.45623664107744194	0.368307	0.361392	0.30230762260056254	-0.178932	0.9831370721700876	1	0.5615622570970228	0.5890458412033037	0.14273123089977707	0.11354367181768968	0.1394340320562597	-0.0391552	0.2524745954818475	0.24064917147152462	0.18475398358415776	-0.0854598	0.3638413701882751	0.40809283625502857	0.34121	0.12270824451074101	-0.00648319
DAo max area (mm2)	-0.242175	-0.260229	0.5876530938094385	0.5366250038953155	0.5048575606187413	-0.201509	0.38058180576203693	0.6557966415594486	0.5752863265418658	0.5425563565771363	0.49453202941875357	-0.229678	0.5599503060174154	0.5615622570970228	1	0.980273	0.3000773804066672	0.2419382850559636	0.29439155785216936	-0.0814952	0.3447830653021382	0.3462705016630953	0.23341860344069554	-0.152605	0.5150511883279745	0.5603900084983034	0.4625550674613833	0.21589359270168182	-0.15273
DAo min area (mm2)	-0.335294	-0.406231	0.5211242093986977	0.4876525186691446	0.43535185190904524	-0.201961	0.36628934813236685	0.6175028831448742	0.5137824161360287	0.49316884892663676	0.43224928818409103	-0.223969	0.5697930326461045	0.5890458412033037	0.980273	1	0.24927948426996724	0.20639218949616742	0.23649877466857336	-0.081063	0.31392081644921954	0.3157534366511498	0.21095568598987463	-0.141803	0.5031183581974809	0.5528083810886814	0.4567701680382144	0.2008460555984121	-0.117267
LAV max (mL)	0.12070210973588427	0.0748959	0.546294	0.42575878636651543	0.5422934587728443	-0.0413138	0.3292359866394094	0.4183097567651354	0.46639991704370126	0.34867021533857234	0.49923868415053896	0.018764535156581393	0.19085881289970327	0.14273123089977707	0.3000773804066672	0.24927948426996724	1	0.8996698790309481	0.8811715462654797	-0.446217	0.33599690434930807	0.324722	0.24375226115906728	-0.113905	0.2551879575736534	0.23019820319649667	0.19047305494578246	0.011230193057740248	-0.102226
LAV min (mL)	0.0806786	0.039489	0.4148592062402485	0.36080419088721194	0.37516594831822453	-0.10562	0.1613515978538367	0.34106110355212077	0.34948839951792776	0.2954149910372608	0.3388645901208862	-0.0603368	0.14841258197944152	0.11354367181768968	0.2419382850559636	0.20639218949616742	0.8996698790309481	1	0.6063090886540901	-0.771122	0.27874600666702504	0.320296	0.1356635958981058	-0.207013	0.2336660341254521	0.210108	0.19347664959590097	0.0497925	-0.144158
LASV (mL)	0.1478859070672762	0.10747724482941741	0.5724951392842897	0.40423514601148697	0.6108552675860834	0.0381569	0.44046465596698003	0.41344926873621696	0.49688044968998923	0.3340032198210578	0.5718752981922085	0.10021260173760121	0.19284432636797347	0.1394340320562597	0.29439155785216936	0.23649877466857336	0.8811715462654797	0.6063090886540901	1	-0.0247558	0.3222305370154845	0.25882534937187995	0.30638793864357095	0.00830236	0.22464635442935318	0.2026432372148906	0.14687751965975362	-0.0347441	-0.0359057
LAEF (%)	0.015156752113471197	0.0328521	-0.0871988	-0.144761	-0.00979893	0.16384440264923117	0.13686097415787127	-0.116307	-0.0635743	-0.118104	0.0053655	0.15634199147370442	-0.0412436	-0.0391552	-0.0814952	-0.081063	-0.446217	-0.771122	-0.0247558	1	-0.097931	-0.202368	0.0711636	0.27483408682398214	-0.12768	-0.113901	-0.134996	-0.0909798	0.15710409611553117
RAV max (mL)	0.0152206	0.0188539	0.5554720795822381	0.48751367692512465	0.5016362823401248	-0.148039	0.2710713229397976	0.450825	0.6147316932322882	0.5682055800108893	0.5423144211501821	-0.218945	0.27628905726086117	0.2524745954818475	0.3447830653021382	0.31392081644921954	0.33599690434930807	0.27874600666702504	0.3222305370154845	-0.097931	1	0.8842664945624693	0.8056828703994078	-0.180853	0.23984462640143386	0.24556468894870073	0.22636406629848102	0.19397392339039038	-0.163041
RAV min (mL)	0.024519648892257554	0.0238684	0.5372140396005013	0.5080701684667062	0.4500149448848002	-0.21525	0.18362946269159133	0.4666910869305578	0.596007	0.5754753232117297	0.5003774540791021	-0.265121	0.26394746964267585	0.24064917147152462	0.3462705016630953	0.3157534366511498	0.324722	0.320296	0.25882534937187995	-0.202368	0.8842664945624693	1	0.4635433611011616	-0.582684	0.2855724644720046	0.2895717456690475	0.25546179227973437	0.25208011636042715	-0.262615
RASV (mL)	0.00393916	0.012196	0.4045020113501915	0.3068880956712442	0.41262285311939073	-0.0119608	0.2988888703210596	0.28888685248419554	0.4453732024144411	0.37816482706217314	0.4289139111407392	-0.0857706	0.20263523774817507	0.18475398358415776	0.23341860344069554	0.21095568598987463	0.24375226115906728	0.1356635958981058	0.30638793864357095	0.0711636	0.8056828703994078	0.4635433611011616	1	0.38618592491421055	0.10370630141857069	0.110407	0.11561640786059109	0.0561956	0.014958430634017394
RAEF (%)	-0.0199442	-0.0124685	-0.193426	-0.250502	-0.0968552	0.21469800272532286	0.0785284	-0.226004	-0.216124	-0.255136	-0.133006	0.2003656906525208	-0.0930742	-0.0854598	-0.152605	-0.141803	-0.113905	-0.207013	0.00830236	0.27483408682398214	-0.180853	-0.582684	0.38618592491421055	1	-0.207476	-0.202288	-0.163879	-0.212144	0.2843499674985965
WT_Apical (mm)	-0.109841	-0.173002	0.5042707697613099	0.46813315340462713	0.42223281345459307	-0.190695	0.3460541847743171	0.7881630124102789	0.5239534838734738	0.5115709345216852	0.4307146960402321	-0.251884	0.38076412513712554	0.3638413701882751	0.5150511883279745	0.5031183581974809	0.2551879575736534	0.2336660341254521	0.22464635442935318	-0.12768	0.23984462640143386	0.2855724644720046	0.10370630141857069	-0.207476	1	0.8493882638649218	0.6211510896292621	0.2788971844104681	-0.131083
WT_Mid (mm)	-0.172967	-0.23302	0.5246693376298587	0.49235683411698467	0.4329620365838456	-0.208928	0.4045961418226722	0.8736113433098903	0.5352341234833213	0.5262266896739257	0.4357158747574936	-0.265147	0.41969194482468003	0.40809283625502857	0.5603900084983034	0.5528083810886814	0.23019820319649667	0.210108	0.2026432372148906	-0.113901	0.24556468894870073	0.2895717456690475	0.110407	-0.202288	0.8493882638649218	1	0.7540222483080143	0.3145867232579339	-0.121191
WT_Basal (mm)	-0.171476	-0.214619	0.37286633661818774	0.39951872257404647	0.2601759570990364	-0.246479	0.23444204801968507	0.740017	0.4503033245013468	0.44369424830743265	0.36737788385690506	-0.223399	0.3483554527899477	0.34121	0.4625550674613833	0.4567701680382144	0.19047305494578246	0.19347664959590097	0.14687751965975362	-0.134996	0.22636406629848102	0.25546179227973437	0.11561640786059109	-0.163879	0.6211510896292621	0.7540222483080143	1	0.2645546612074608	0.00456693
Ell_Global (%)	0.042606445954471016	0.00822252	0.25887648645159544	0.33015697621757895	0.13055371849625355	-0.279932	-0.00345006	0.3493252139372862	0.2809565037501855	0.3523483842243185	0.1522142641113089	-0.309124	0.13825573177752795	0.12270824451074101	0.21589359270168182	0.2008460555984121	0.011230193057740248	0.0497925	-0.0347441	-0.0909798	0.19397392339039038	0.25208011636042715	0.0561956	-0.212144	0.2788971844104681	0.3145867232579339	0.2645546612074608	1	-0.297503
Err_Global (%)	-0.188303	-0.15549	-0.310807	-0.40114	-0.154383	0.3471269423753941	0.093352	-0.232814	-0.24658	-0.323255	-0.118221	0.303204	-0.0373603	-0.00648319	-0.15273	-0.117267	-0.102226	-0.144158	-0.0359057	0.15710409611553117	-0.163041	-0.262615	0.014958430634017394	0.2843499674985965	-0.131083	-0.121191	0.00456693	-0.297503	1

## Sheet: Supplementary data 5
Supplementary Data 5 :Correlation table of White Matter Hyperintensity Volumes
	Total	Frontal Lobe	Parietal Lobe	Occipital Lobe	Temporal Lobe	Basal Ganglia and Thalami
Total	1	0.9549356483269896	0.8844060144080286	0.7202877052858496	0.7891162333699517	0.5037737545071854
Frontal lobe	0.9549356483269896	1	0.8054202157071703	0.5896628524964626	0.6569123250498277	0.472348
Parietal Lobe	0.8844060144080286	0.8054202157071703	1	0.6737861995348609	0.7505175242733944	0.3376182001969089
Occipital lobe	0.7202877052858496	0.5896628524964626	0.6737861995348609	1	0.6294908197901652	0.30962759514977667
Temporal lobe	0.7891162333699517	0.6569123250498277	0.7505175242733944	0.6294908197901652	1	0.3953822996999245
Basal Ganglia +Thalami	0.5037737545071854	0.472348	0.3376182001969089	0.30962759514977667	0.3953822996999245	1

## Sheet: Supplementary data 6
Supplmentary data 6: Cardiac MRI traits , mean, standard deviations and quartiles
	AAdis	DAdis	LVEDV (mL)	LVESV (mL)	LVSV (mL)	LVEF (%)	LVCO (L/min)	LVM (g)	RVEDV (mL)	RVESV (mL)	RVSV (mL)	RVEF (%)	AAo max area (mm2)	AAo min area (mm2)	DAo max area (mm2)	DAo min area (mm2)	LAV max (mL)	LAV min (mL)	LASV (mL)	LAEF (%)	RAV max (mL)	RAV min (mL)	RASV (mL)	RAEF (%)	WT_Apical (mm)	WT_Mid (mm)	WT_Basal (mm)	Ell_Global (%)	Err_Global (%)
count	30961	30961	30961	30961	30961	30961	30961	30961	30961	30961	30961	30961	30961	30961	30961	30961	30961	30961	30961	30961	30961	30961	30961	30961	30961	30961	30961	30961	30961
mean	0.00199359	0.00266765	146.115	59.19	86.9247	59.8479	5.39891	84.8703	155.514	66.7191	88.7952	57.5227	854.579	779.164	475.34	419.94	71.1987	28.1944	43.0043	61.5293	85.3562	45.3372	40.019	47.3905	18.5665	35.4727	35.5757	-12.966	26.0971
std	0.00117421	0.00126943	31.7933	17.577	18.3957	5.79737	1.20885	21.0365	36.1547	20.4543	19.6652	5.85315	185.761	180.976	95.1324	90.0007	21.1533	12.3041	11.4161	8.36616	25.6867	16.9416	12.8243	8.8361	2.90817	5.07689	5.19394	2.12854	6.36272
min	0.000287666	0.000234668	55.5377	18.217	26.5677	32.1272	1.65359	37.919	50.2364	19.6216	25.7378	30.0844	378.549	293.313	120.333	92.757	13.1902	3.00751	8.52419	23.9291	13.427	3.40381	5.09724	11.4054	5.95759	18.7711	15.959	-22.5973	0.106427
0.25	0.00117052	0.00175953	122.492	46.193	73.6953	56.1001	4.53561	68.1631	128.466	51.3998	74.7344	53.7572	722	651.806	406.125	353.479	56.1729	19.5821	34.965	56.3225	67.3989	33.3599	30.9782	41.4215	16.4907	31.6152	31.8469	-14.2981	21.5716
0.5	0.00170217	0.00245412	142.484	56.5731	85.0433	59.9344	5.25609	81.9359	151.195	63.7825	86.9575	57.6988	834.813	762.111	466.292	411.139	69.2212	26.7244	42.0866	61.2002	81.7506	42.627	38.3901	46.9637	18.4273	35.046	35.127	-12.8791	25.5107
0.75	0.00252349	0.00334302	166.515	69.6567	98.2981	63.8432	6.11057	99.3232	178.998	79.4026	101.331	61.457	965.174	884.951	533.979	473.813	84.0026	34.9673	50.1188	66.3907	99.8993	54.8267	47.2658	52.8126	20.5194	38.8348	38.8703	-11.5631	30.059
max	0.0341799	0.0417973	298.753	141.842	172.423	83.3202	10.8927	187.812	322.55	163.445	179.723	80.4147	1724.78	1634.53	930.076	852.361	170.59	85.121	96.2222	95.3234	202.088	121.917	96.4553	88.1359	32.7575	60.3023	60.2207	-3.00114	55.3342

## Sheet: Supplementary data 7
Supplementary data 7: White matter hyperintensity volumes MRI , mean, standard deviations and quartiles
	TIV	les_tot	LesLobesF	LesLobesP	LesLobesO	LesLobesT	LesLobesBGIT
count	30961	30961	30961	30961	30961	30961	30961
mean	1.53824e+06	3409.9	1800.14	644.885	351.123	383.836	229.923
std	3.5095e+06	4821.17	2712.31	1469.62	398.829	525.509	230.345
min	925829	0	0	0	0	0	0
0.25	1348770	1046.47	432.394	70.9274	125.534	132.237	105.268
0.5	1439790	1755.65	862.88	170.525	235.37	222.479	171.524
0.75	1539230	3633.13	1955.24	507.883	431.713	406.542	275.011
max	161191000	101087	51556.7	33131.8	7628.87	11849.2	8493.02

## Sheet: Supplementary data 8
Supplementary data 8: Assoications between tower rearranging test and white matter hyperintensity volumes
X	Y	coefficient	coefficient_lower_ci	coefficient_upper_ci	p_values
Total	TR_no_puzzles_correct	-0.00696514	-0.0558885	0.041958186289804036	0.780205
Basal Ganglia +Thalamia	TR_no_puzzles_correct	0.019800707553147348	-0.0257377	0.0653392	0.39407271349702244
Frontal Lobe	TR_no_puzzles_correct	0.00236274	-0.0470785	0.051804	0.9253717877869057
Parietal Lobe	TR_no_puzzles_correct	0.00921926	-0.0391963	0.057634784383063783	0.7089739584403849
Occipital Lobe	TR_no_puzzles_correct	0.010905598246222352	-0.0349782	0.0567894	0.6413122120644106
Temporal Lobe	TR_no_puzzles_correct	0.012402199684157315	-0.034712	0.0595164	0.6058815948753411

## Sheet: Supplementary data 9
Supplementary data 9: The Cox’s proportional hazards regression between CMR traits and onset of CHD, AAA, AF, or HF
trait	Model	exponentiated coefficient	ci_lower	ci_upper	p_values
LVEF	HF	0.537717	0.486046	0.594881	2.29247e-33
LAEF	AF	0.56484	0.527824	0.604453	2.75412e-61
LAEF	HF	0.586882	0.52229	0.659462	3.30245e-19
AAdis	AAA	0.605258	0.32105	1.14106	0.120648
RVEF	HF	0.660071	0.588263	0.740644	1.55822e-12
RVSV	AAA	0.679509	0.483146	0.955677	0.0263849
Err Global	HF	0.706906	0.598234	0.835319	4.64373e-05
RVSV	HF	0.73396	0.615451	0.87529	0.00057647
RAEF	HF	0.751528	0.640954	0.881177	0.00043515
RVEDV	AAA	0.753639	0.501609	1.1323	0.173277
RAEF	AF	0.758281	0.689952	0.833377	9.30223e-09
LVEF	AF	0.771107	0.713083	0.833851	7.39767e-11
RVEF	AAA	0.790766	0.600671	1.04102	0.0942504
RVEF	AF	0.794394	0.732899	0.861049	2.15346e-08
Err Global	AF	0.810367	0.734069	0.894595	3.07693e-05
DAdis	AAA	0.824142	0.477217	1.42327	0.487797
DAdis	CHD	0.837064	0.725985	0.96514	0.014348
LAEF	CHD	0.853152	0.791607	0.919482	3.21876e-05
LVEF	AAA	0.861602	0.653122	1.13663	0.291934
LVEF	CHD	0.878148	0.812713	0.948852	0.00100609
RASV	HF	0.88507	0.757718	1.03383	0.123495
RVEDV	CHD	0.896572	0.80207	1.00221	0.0547144
AAdis	CHD	0.908593	0.791963	1.0424	0.171449
RVSV	CHD	0.911772	0.828975	1.00284	0.0572244
LAEF	AAA	0.91289	0.704333	1.1832	0.490996
LVSV	AAA	0.922436	0.651221	1.3066	0.649468
RAEF	AAA	0.927509	0.690674	1.24555	0.616892
RVSV	AF	0.929637	0.838089	1.03119	0.167775
RVESV	CHD	0.935738	0.840483	1.04179	0.225291
RASV	AAA	0.946597	0.707207	1.26702	0.712164
DAdis	HF	0.947315	0.728363	1.23209	0.686504
LVSV	CHD	0.962398	0.875199	1.05829	0.42899
RVEF	CHD	0.982746	0.903894	1.06848	0.68338
DAo max area	CHD	0.988119	0.896014	1.08969	0.810785
LASV	CHD	0.989616	0.911034	1.07498	0.804705
AAdis	AF	0.994535	0.859688	1.15053	0.941242
Err Global	CHD	1.0014	0.916777	1.09384	0.97516
RAV min	CHD	1.00755	0.929104	1.09263	0.855626
RVESV	AAA	1.00778	0.691786	1.46812	0.967788
LVCO	AAA	1.00842	0.713075	1.42611	0.96216
DAo min area	CHD	1.01083	0.915119	1.11656	0.831876
DAdis	AF	1.01236	0.881714	1.16238	0.861618
RAEF	CHD	1.01467	0.936532	1.09932	0.721754
LVCO	CHD	1.01747	0.928881	1.1145	0.709447
RAV max	CHD	1.02037	0.940971	1.10647	0.625611
RASV	CHD	1.02798	0.952032	1.10999	0.480996
RAV max	AAA	1.03364	0.78658	1.3583	0.81233
LVSV	HF	1.03521	0.867198	1.23577	0.701743
Ell Global	AAA	1.03887	0.756088	1.42741	0.814033
RVEDV	HF	1.04645	0.85215	1.28504	0.66485
LVEDV	AAA	1.05777	0.734734	1.52283	0.762599
LASV	AAA	1.06166	0.787281	1.43166	0.694907
LASV	AF	1.0659	0.97474	1.16558	0.161792
RAV min	AAA	1.07358	0.84423	1.36524	0.56257
LASV	HF	1.08002	0.927417	1.25773	0.32195
LVEDV	CHD	1.08009	0.975262	1.1962	0.139112
RASV	AF	1.08429	0.998262	1.17774	0.0550193
Ell Global	CHD	1.09938	1.00865	1.19828	0.0310943
LAV max	CHD	1.09973	1.01951	1.18626	0.0138905
Err Global	AAA	1.10094	0.795128	1.52438	0.562453
RVEDV	AF	1.10508	0.980618	1.24534	0.10123
LVCO	AF	1.1054	1.00148	1.2201	0.0466594
WT Apical	AAA	1.11035	0.758058	1.62635	0.590909
AAdis	HF	1.1281	0.963603	1.32068	0.133899
LAV min	CHD	1.13164	1.06319	1.2045	0.00010244
RAV max	HF	1.1367	0.987626	1.30827	0.0740404
LAV min	AAA	1.14257	0.943504	1.38363	0.172395
LVSV	AF	1.14648	1.03493	1.27005	0.00886064
LVCO	HF	1.15223	0.977374	1.35836	0.0915214
LVESV	CHD	1.15346	1.05741	1.25823	0.00128927
LVESV	AAA	1.15436	0.853719	1.56089	0.351054
LAV max	AAA	1.156	0.902657	1.48046	0.250734
AAo min area	CHD	1.19618	1.09877	1.30223	3.57374e-05
AAo max area	CHD	1.19932	1.10332	1.30367	1.95612e-05
WT Mid	AAA	1.22376	0.837217	1.78876	0.297136
RAV min	HF	1.23818	1.10773	1.384	0.00016908
LVM	AAA	1.25517	0.797603	1.97523	0.325894
RVESV	AF	1.26501	1.13454	1.41048	2.3083e-05
WT Basal	AF	1.26915	1.14829	1.40274	3.04024e-06
DAo max area	HF	1.2731	1.08322	1.49626	0.00339001
WT Basal	CHD	1.282	1.17059	1.40401	8.52905e-08
Ell Global	AF	1.28484	1.17329	1.40699	6.34968e-08
DAo min area	HF	1.29985	1.10495	1.52914	0.00155614
DAo min area	AF	1.30056	1.17985	1.43362	1.23804e-07
DAo max area	AF	1.30198	1.18369	1.43209	5.63196e-08
AAo min area	HF	1.30277	1.12209	1.51254	0.00051631
WT Apical	CHD	1.30709	1.1841	1.44287	1.08899e-07
RAV min	AF	1.31087	1.23692	1.38924	6.43997e-20
RAV max	AF	1.31148	1.21817	1.41194	5.98825e-13
Ell Global	HF	1.31663	1.12969	1.53451	0.00043026
AAo max area	HF	1.31907	1.14415	1.52074	0.00013613
WT Basal	AAA	1.32675	0.964143	1.82572	0.0826028
AAo min area	AF	1.35539	1.24253	1.47851	7.11265e-12
AAo max area	AF	1.36528	1.25694	1.48297	1.57479e-13
WT Apical	AF	1.37799	1.23824	1.53351	4.18933e-09
LAV min	HF	1.37995	1.29589	1.46947	9.83926e-24
LAV min	AF	1.39598	1.34768	1.44602	5.74695e-77
LVESV	AF	1.39799	1.29637	1.50757	3.27642e-18
WT Mid	CHD	1.41438	1.27906	1.56403	1.41246e-11
LVEDV	AF	1.44338	1.3031	1.59877	1.99322e-12
WT Mid	AF	1.45968	1.30914	1.62754	9.73137e-12
LAV max	HF	1.47305	1.33536	1.62493	1.02424e-14
LVM	CHD	1.4749	1.31156	1.65858	8.63766e-11
WT Basal	HF	1.4914	1.27025	1.75106	1.05504e-06
RVESV	HF	1.49453	1.24983	1.78714	1.06026e-05
LAV max	AF	1.5023	1.42116	1.58807	8.29028e-47
WT Apical	HF	1.67353	1.43203	1.95575	9.40679e-11
DAo max area	AAA	1.72165	1.33756	2.21603	2.46304e-05
DAo min area	AAA	1.73727	1.35725	2.22369	1.15828e-05
LVM	AF	1.75902	1.55771	1.98635	8.45626e-20
AAo max area	AAA	1.78394	1.50373	2.11635	3.15187e-11
LVESV	HF	1.90292	1.74673	2.07307	4.50312e-49
WT Mid	HF	1.923	1.6387	2.25662	1.13902e-15
AAo min area	AAA	1.93154	1.57633	2.36679	2.16319e-10
LVEDV	HF	2.0411	1.76137	2.36526	2.37082e-21
LVM	HF	2.631	2.23988	3.09043	4.9175e-32

## Sheet: Supplementary data 10
Supplementary data 10:Linear regression results for between standardised CMR traits and White matter hyperintensity volumes -(30 days cardiac disease removal window)
Exposure	Outcome	exponentiated coefficient	coefficient_lower_ci	coefficient_upper_ci	p_values
AAdis	Total(All regions)	0.9502422382962983	0.9374609142599448	0.9631978226582154	1.536763256063612e-13
AAdis	Basal Ganglia & Thalami	0.959828	0.9459181199759236	0.9739415057292168	3.7137116591930527e-08
AAdis	Frontal Lobe	0.9430297672337788	0.9304853182427292	0.9557433357126957	9.474210310760065e-18
AAdis	Parietal Lobe	0.9569207713405598	0.9439160260795776	0.9701046886831998	2.87169315211798e-10
AAdis	Occipital Lobe	0.9647476745721165	0.9509175205281392	0.9787789745165016	1.1120622630613012e-06
AAdis	Temporal Lobe	0.9639726672385495	0.9504753670744353	0.9776616368746258	3.4102542012594913e-07
DAdis	Total(All regions)	0.9253594337096982	0.9117082814698924	0.9392149868102418	1.5852154066005536e-24
DAdis	Basal Ganglia & Thalami	0.9371331935469154	0.922235	0.9522720207346056	2.064565090818415e-15
DAdis	Frontal Lobe	0.9194027605883225	0.9059893178784526	0.9330147933276556	4.2951278035797734e-29
DAdis	Parietal Lobe	0.939562	0.925552	0.9537839720379038	4.3249154568421325e-16
DAdis	Occipital Lobe	0.9577925068171472	0.942723	0.9731028812385216	9.895378011140243e-08
DAdis	Temporal Lobe	0.9419909509028189	0.9275210632960178	0.9566865774773252	3.9393468200626435e-14
LVEDV (mL)	Total(All regions)	1.0420565931103956	1.0269156078931916	1.0574208190998555	3.4803029201374265e-08
LVEDV (mL)	Basal Ganglia & Thalami	1.0237353361276926	1.0077106126675346	1.0400148864783751	0.00356757
LVEDV (mL)	Frontal Lobe	1.0305393867308608	1.0157229333282212	1.0455719692413796	4.682416168777421e-05
LVEDV (mL)	Parietal Lobe	1.0499321255969618	1.034524899317832	1.0655688123963487	1.0605174587048144e-10
LVEDV (mL)	Occipital Lobe	1.0592635886015835	1.042874457815215	1.075910280215068	4.694397045842914e-13
LVEDV (mL)	Temporal Lobe	1.0697628218487243	1.0536017568865097	1.086171779355732	4.0336761655592186e-18
LVESV (mL)	Total(All regions)	1.054696013105464	1.0405932480895008	1.0689899075386708	9.198371870986151e-15
LVESV (mL)	Basal Ganglia & Thalami	1.047004295616152	1.0319214643757482	1.0623075814222185	5.55559564001651e-10
LVESV (mL)	Frontal Lobe	1.046128501350781	1.032286733956738	1.0601558707856995	3.2752101118366555e-11
LVESV (mL)	Parietal Lobe	1.056193513180212	1.041927968900835	1.0706543739878531	3.378274353739056e-15
LVESV (mL)	Occipital Lobe	1.0571440283084037	1.0420853552800438	1.0724203069601668	3.2418979690149815e-14
LVESV (mL)	Temporal Lobe	1.0698780238052237	1.054999820679505	1.0849660477516772	3.492797460910345e-21
LVSV (mL)	Total(All regions)	1.0089999658514364	0.9958155580325728	1.0223589327120142	0.1818306571573006
LVSV (mL)	Basal Ganglia & Thalami	0.9909310246966684	0.9769857696996872	1.0050753308394924	0.2077075986819247
LVSV (mL)	Frontal Lobe	1.00089	0.98795	1.0139968687260923	0.8935251655949251
LVSV (mL)	Parietal Lobe	1.018332764816151	1.0048926225935189	1.0319526649740127	0.00736456
LVSV (mL)	Occipital Lobe	1.030131035521216	1.015795399700579	1.0446689861529286	3.305258075509535e-05
LVSV (mL)	Temporal Lobe	1.0330725830852834	1.0190313010492895	1.0473073406318048	3.1721939960213415e-06
LVEF (%)	Total(All regions)	0.9655676598596594	0.9552116105296984	0.9760359856282048	1.9300860320746738e-10
LVEF (%)	Basal Ganglia & Thalami	0.9603885327208513	0.9492950225676908	0.9716116822006622	9.366778324395617e-12
LVEF (%)	Frontal Lobe	0.9677185343952187	0.95745	0.9780970219090008	1.66664301823827e-09
LVEF (%)	Parietal Lobe	0.9679256952478874	0.9574379064285122	0.9785283674592624	4.533756408439403e-09
LVEF (%)	Occipital Lobe	0.9741207977115066	0.962986	0.9853838649653154	7.832950075250428e-06
LVEF (%)	Temporal Lobe	0.9678539321012412	0.9570509589065058	0.9787788467963324	1.1700169907498781e-08
LVCO (L/min)	Total(All regions)	1.0286045221844426	1.016027525881187	1.0413372040690263	7.038677032349964e-06
LVCO (L/min)	Basal Ganglia & Thalami	1.010997523853343	0.9976798757462696	1.0244929441651247	0.1059535358992888
LVCO (L/min)	Frontal Lobe	1.0297942157945008	1.0173382120212937	1.0424027273848375	2.270017792496002e-06
LVCO (L/min)	Parietal Lobe	1.0277672171145957	1.015072642898976	1.04062	1.5698571862225398e-05
LVCO (L/min)	Occipital Lobe	1.0204190312342567	1.007124931864404	1.033888613379348	0.00251985
LVCO (L/min)	Temporal Lobe	1.0309108665870959	1.017795156086066	1.0441955913155154	3.1727893360401034e-06
LVM (g)	Total(All regions)	1.1503226378337148	1.1288218352321973	1.1722329687576665	8.668846961744666e-48
LVM (g)	Basal Ganglia & Thalami	1.098423226778585	1.0762708370920904	1.121031568955763	1.7920775609310272e-19
LVM (g)	Frontal Lobe	1.1452263435676882	1.1240467266790384	1.1668050329867794	7.400829153221101e-46
LVM (g)	Parietal Lobe	1.1389380981507424	1.1174235710749916	1.1608668592620686	1.158734750899396e-40
LVM (g)	Occipital Lobe	1.1158030353080042	1.0935555522555658	1.138503124998622	1.6702893486521334e-26
LVM (g)	Temporal Lobe	1.1493717912315642	1.1270144832664375	1.172172615430838	9.714179791022094e-44
RVEDV (mL)	Total(All regions)	1.018484259706931	1.0029966717465777	1.0342109963978698	0.019147
RVEDV (mL)	Basal Ganglia & Thalami	1.0209568661615287	1.0042379275317854	1.03795	0.0138197
RVEDV (mL)	Frontal Lobe	1.0016512378239895	0.9865814942306752	1.016951167340409	0.8310757683568057
RVEDV (mL)	Parietal Lobe	1.0303535416271445	1.014528981722447	1.0464249320321914	0.000152937
RVEDV (mL)	Occipital Lobe	1.0477019692158203	1.030738312615462	1.0649448098163588	2.2212979511994797e-08
RVEDV (mL)	Temporal Lobe	1.0591883539870477	1.0424420432504329	1.0762036858410506	1.5576084919645486e-12
RVESV (mL)	Total(All regions)	1.0319730714180368	1.0170394061330088	1.047126014695147	2.3236788618982968e-05
RVESV (mL)	Basal Ganglia & Thalami	1.037201846859609	1.021038559070541	1.0536210034107636	5.1770766707309355e-06
RVESV (mL)	Frontal Lobe	1.016539974064511	1.001984282455229	1.031307114258301	0.0257916
RVESV (mL)	Parietal Lobe	1.0390684878476106	1.0238817370932345	1.0544804964517172	3.3830582491448785e-07
RVESV (mL)	Occipital Lobe	1.0508767247078723	1.0346831041851388	1.0673237883810482	3.818468094668354e-10
RVESV (mL)	Temporal Lobe	1.0633759065242736	1.0473765248694538	1.0796196895068475	2.013480872940053e-15
RVSV (mL)	Total(All regions)	0.9981051930356404	0.9848365813420736	1.0115525715008828	0.781189
RVSV (mL)	Basal Ganglia & Thalami	0.9970790709706654	0.982804	1.0115617649054245	0.6909344396070269
RVSV (mL)	Frontal Lobe	0.9880114407920828	0.975019	1.0011775056442385	0.0741419
RVSV (mL)	Parietal Lobe	1.0083800886647134	0.994839	1.02211	0.2263295572219084
RVSV (mL)	Occipital Lobe	1.0220957964722257	1.0076234861339295	1.036775969935399	0.00266783
RVSV (mL)	Temporal Lobe	1.0271451208030244	1.0129406252865312	1.0415488063686094	0.000163709
RVEF (%)	Total(All regions)	0.9753870574657888	0.9645856276981176	0.986309	1.1561958222946372e-05
RVEF (%)	Basal Ganglia & Thalami	0.9684113388002421	0.956862	0.9800999545467216	1.5827073931889057e-07
RVEF (%)	Frontal Lobe	0.9799885099221372	0.9692515479186272	0.9908444114860868	0.00032307
RVEF (%)	Parietal Lobe	0.975939	0.9650217867228024	0.9869802593003596	2.208213897310622e-05
RVEF (%)	Occipital Lobe	0.9778036834636461	0.966267	0.9894782353591782	0.000210238
RVEF (%)	Temporal Lobe	0.9719070556435802	0.9607084398380012	0.983236	1.4476470724581832e-06
AAo max area (mm2)	Total(All regions)	1.086416667853771	1.073491187497418	1.0994977787773688	7.574809295905755e-42
AAo max area (mm2)	Basal Ganglia & Thalami	1.0627201744918466	1.0490809760546742	1.0765366974046835	2.860706441179145e-20
AAo max area (mm2)	Frontal Lobe	1.0853143079460446	1.0725404023152794	1.0982403501906954	9.941018373422499e-42
AAo max area (mm2)	Parietal Lobe	1.0807936149580268	1.0677992069807751	1.093946156259948	2.9436818108227427e-36
AAo max area (mm2)	Occipital Lobe	1.0601268552150709	1.0466679462403972	1.073758829803762	3.5141266987178245e-19
AAo max area (mm2)	Temporal Lobe	1.0765245861722683	1.0631870425978742	1.0900294475011794	5.177720455844202e-31
AAo min area (mm2)	Total(All regions)	1.0946825740883153	1.0815491213377484	1.107975508805765	1.0838127304299842e-48
AAo min area (mm2)	Basal Ganglia & Thalami	1.070351654142894	1.0564962586337774	1.0843887559128185	1.6319479043509223e-24
AAo min area (mm2)	Frontal Lobe	1.0942740711224115	1.0812870120617026	1.1074171143956053	2.5002240795731877e-49
AAo min area (mm2)	Parietal Lobe	1.0876540511614632	1.0744654442806223	1.1010045425890649	2.0701073103048695e-41
AAo min area (mm2)	Occipital Lobe	1.0659568967465984	1.0523063157915566	1.0797845538605628	2.8427666155989457e-22
AAo min area (mm2)	Temporal Lobe	1.0818934264906097	1.0683732363057066	1.0955847137569676	1.6130093016107642e-34
DAo max area (mm2)	Total(All regions)	1.0790488688441886	1.0643140406621874	1.0939876924197094	2.346631211841949e-27
DAo max area (mm2)	Basal Ganglia & Thalami	1.0462568842889968	1.0308500350626624	1.0618940007656676	2.3349751341080752e-09
DAo max area (mm2)	Frontal Lobe	1.0802818704840174	1.0656898310196417	1.0950737125640626	1.0215407107949091e-28
DAo max area (mm2)	Parietal Lobe	1.0636333474208197	1.0489519188526362	1.078520261427305	3.495578471150093e-18
DAo max area (mm2)	Occipital Lobe	1.068195069170725	1.0526466746876932	1.0839731253026397	1.218610353669065e-18
DAo max area (mm2)	Temporal Lobe	1.0571246784494341	1.0420902801126974	1.0723759803862345	3.0082643214020924e-14
DAo min area (mm2)	Total(All regions)	1.101810674680015	1.08644	1.1173938900600096	1.343364072441308e-41
DAo min area (mm2)	Basal Ganglia & Thalami	1.0672804237389055	1.0512219204616808	1.0835842372807711	3.983009671579856e-17
DAo min area (mm2)	Frontal Lobe	1.1028851786695297	1.0876710987987437	1.118312069404345	2.663276146941973e-43
DAo min area (mm2)	Parietal Lobe	1.0823906021699585	1.0671270048390378	1.0978725215960228	9.669087591311523e-28
DAo min area (mm2)	Occipital Lobe	1.0815890801059636	1.0655010455480318	1.0979200284151476	1.1927985802973031e-24
DAo min area (mm2)	Temporal Lobe	1.074354841141785	1.0587425614467871	1.0901973404257086	8.31599505278991e-22
LAV max (mL)	Total(All regions)	1.0155994014200773	1.0043068055473152	1.0270189731540416	0.00666379
LAV max (mL)	Basal Ganglia & Thalami	1.003932502243816	0.9919079302377424	1.016102844162118	0.5232088879694774
LAV max (mL)	Frontal Lobe	1.0152395329020245	1.0040720984532308	1.026531173164684	0.00736217
LAV max (mL)	Parietal Lobe	1.0161842952792848	1.0047705621886225	1.027727683146836	0.00534153
LAV max (mL)	Occipital Lobe	1.0083633839055308	0.9964175244328558	1.02045	0.1707646566250153
LAV max (mL)	Temporal Lobe	1.018045133741604	1.0062666555645448	1.0299614804919688	0.00259539
LAV min (mL)	Total(All regions)	1.0218264965477122	1.010878044032547	1.0328935277709466	8.562210237631279e-05
LAV min (mL)	Basal Ganglia & Thalami	1.0074239012509458	0.9957950523723004	1.019188551292612	0.2117959884157006
LAV min (mL)	Frontal Lobe	1.0209727978128686	1.0101508089777729	1.0319107252200137	0.000134964
LAV min (mL)	Parietal Lobe	1.0237159975123786	1.0126363494284183	1.0349168723345783	2.4303140995880777e-05
LAV min (mL)	Occipital Lobe	1.0111986003495261	0.9996536776494248	1.0228768544654283	0.0573224
LAV min (mL)	Temporal Lobe	1.0217387818757298	1.01035	1.0332589861480146	0.000170516
LASV (mL)	Total(All regions)	1.0037545375609438	0.9923925700390128	1.0152465889930802	0.5187855489211375
LASV (mL)	Basal Ganglia & Thalami	0.9986391132755412	0.9864638314789992	1.0109646666604524	0.8277451796037273
LASV (mL)	Frontal Lobe	1.0040807991648282	0.992837	1.0154517684399191	0.4784329176709083
LASV (mL)	Parietal Lobe	1.0026339674193898	0.991169	1.0142311011732807	0.6539198737692222
LASV (mL)	Occipital Lobe	1.002598728529042	0.9905082724052672	1.0148367645704752	0.6750068328929573
LASV (mL)	Temporal Lobe	1.0085055126746238	0.996627	1.0205253888047066	0.1611849409576403
LAEF (%)	Total(All regions)	0.9785371439304387	0.9684112992497644	0.9887688658665484	4.356086031922166e-05
LAEF (%)	Basal Ganglia & Thalami	0.9904978936145797	0.9794555056306198	1.001664773555231	0.0950829
LAEF (%)	Frontal Lobe	0.9797171052178989	0.9696876942667556	0.9898502496541854	9.509829927308748e-05
LAEF (%)	Parietal Lobe	0.9763215559976245	0.9661165699101336	0.9866343362626394	7.84794633616794e-06
LAEF (%)	Occipital Lobe	0.9893896493203302	0.9784798962568252	1.0004210428103395	0.0593545
LAEF (%)	Temporal Lobe	0.9818433426419778	0.9712701631143588	0.992532	0.000910547
RAV max (mL)	Total(All regions)	1.0139	1.0023599358518462	1.0255637068175336	0.0180945
RAV max (mL)	Basal Ganglia & Thalami	1.0199028794672462	1.0074056494498398	1.0325551421253705	0.00173171
RAV max (mL)	Frontal Lobe	0.9992742994862598	0.9880261764679386	1.0106504760667727	0.8999716596059905
RAV max (mL)	Parietal Lobe	1.0241627287078072	1.0123941712695073	1.036068089525768	5.154780391355839e-05
RAV max (mL)	Occipital Lobe	1.0307221762337233	1.0182326454347497	1.0433649022580491	1.1503391031718548e-06
RAV max (mL)	Temporal Lobe	1.0406373693998408	1.02832	1.0530971796472717	5.474723269246847e-11
RAV min (mL)	Total(All regions)	1.0048	0.9931295034202478	1.016606925134674	0.4217803682477304
RAV min (mL)	Basal Ganglia & Thalami	1.0103172598272188	0.9976792689459784	1.0231153410485976	0.1099949970338436
RAV min (mL)	Frontal Lobe	0.9916871489337544	0.9802931705691555	1.0032135598673748	0.1568279761026335
RAV min (mL)	Parietal Lobe	1.0175742405272752	1.005637260195551	1.0296529135995929	0.00380906
RAV min (mL)	Occipital Lobe	1.02142	1.0087806520156413	1.0342109610572283	0.000849198
RAV min (mL)	Temporal Lobe	1.0308304643702098	1.018377303568611	1.0434359078409203	9.79368868085996e-07
RASV (mL)	Total(All regions)	1.0189083243764925	1.0081025253152556	1.0298299502414718	0.000574841
RASV (mL)	Basal Ganglia & Thalami	1.0232451680190109	1.011557417228015	1.0350679615828895	8.851108198840441e-05
RASV (mL)	Frontal Lobe	1.0079574003525158	0.9973808836432336	1.0186460735183098	0.1408322947641104
RASV (mL)	Parietal Lobe	1.0226020399068465	1.011647767367896	1.0336749269386354	4.762000029018014e-05
RASV (mL)	Occipital Lobe	1.0297397144633507	1.0181077854520282	1.041504538807032	4.298804139494194e-07
RASV (mL)	Temporal Lobe	1.0365100531984763	1.0250769192675595	1.048070705902887	2.3782490430283537e-10
RAEF (%)	Total(All regions)	1.0122579870195778	1.0014678525826872	1.0231643778104451	0.0258671
RAEF (%)	Basal Ganglia & Thalami	1.0105603220760662	0.9989575063313342	1.0222979036465245	0.0745951
RAEF (%)	Frontal Lobe	1.0137838635310785	1.0030937538120783	1.0245878992369266	0.0113728
RAEF (%)	Parietal Lobe	1.0044420325180432	0.993626	1.0153760665178015	0.4223377113071095
RAEF (%)	Occipital Lobe	1.0091315062058288	0.9976711424827992	1.0207235164515167	0.1187878757763939
RAEF (%)	Temporal Lobe	1.0056028867502682	0.9944482119212484	1.016882682997427	0.3262174778076921
WT_Apical (mm)	Total(All regions)	1.0526921774489397	1.0373469815528866	1.0682643707154733	7.30547981389376e-12
WT_Apical (mm)	Basal Ganglia & Thalami	1.0353901352454529	1.0191286805879969	1.0519110614619118	1.666618535739163e-05
WT_Apical (mm)	Frontal Lobe	1.0614731612896673	1.0461701700104904	1.0769999990794823	8.420789695589318e-16
WT_Apical (mm)	Parietal Lobe	1.0382334248242062	1.0229401326683552	1.0537553567386266	7.24254324024536e-07
WT_Apical (mm)	Occipital Lobe	1.022344587777968	1.006459745690595	1.0384801385590776	0.00567864
WT_Apical (mm)	Temporal Lobe	1.0314510497092317	1.0157990888088873	1.0473441841671478	7.22236788880282e-05
WT_Mid (mm)	Total(All regions)	1.1269658019861257	1.109363708214769	1.1448471853203566	6.393120151511682e-50
WT_Mid (mm)	Basal Ganglia & Thalami	1.0840317000139812	1.0657591684498688	1.1026175156854656	1.4514066162714202e-20
WT_Mid (mm)	Frontal Lobe	1.1330287602818632	1.1155287275436263	1.150803327541962	1.6322663804182147e-55
WT_Mid (mm)	Parietal Lobe	1.106822700850337	1.089341937991555	1.1245839789995602	9.585894573412192e-36
WT_Mid (mm)	Occipital Lobe	1.0767126882095004	1.058757110840644	1.0949727761741754	7.343388329892708e-18
WT_Mid (mm)	Temporal Lobe	1.0938599354338063	1.076053519660227	1.111961009825111	9.765332036906456e-27
WT_Basal (mm)	Total(All regions)	1.0915684826911765	1.0771803694624191	1.1061487808205803	3.258983698647917e-38
WT_Basal (mm)	Basal Ganglia & Thalami	1.0690859283938419	1.0538889333618056	1.0845020628918058	6.276361977457216e-20
WT_Basal (mm)	Frontal Lobe	1.0907358211807683	1.0765130353530084	1.1051465170756238	2.283641892805181e-38
WT_Basal (mm)	Parietal Lobe	1.0815267543552063	1.0671180748701574	1.0961299859234706	2.5988173823340782e-30
WT_Basal (mm)	Occipital Lobe	1.0651201884863566	1.0501424575089768	1.0803115404097583	2.6363024989763997e-18
WT_Basal (mm)	Temporal Lobe	1.0725763782367406	1.057849755645963	1.0875080142632862	3.238018695467219e-23
Ell_Global (%)	Total(All regions)	1.0010401563038194	0.9899233019042898	1.012281853154782	0.8552172977758646
Ell_Global (%)	Basal Ganglia & Thalami	1.0060755921619535	0.994042	1.0182549921844986	0.323828
Ell_Global (%)	Frontal Lobe	0.9994392583387246	0.9884593365844582	1.010541146346197	0.9207260722823476
Ell_Global (%)	Parietal Lobe	1.0001599566831374	0.9889401130585548	1.011507093041929	0.9778308713146788
Ell_Global (%)	Occipital Lobe	0.9989909090239796	0.9871718497770432	1.0109514736851088	0.8679463068412339
Ell_Global (%)	Temporal Lobe	1.0098385172078226	0.9981697111790998	1.02164	0.09873
Err_Global (%)	Total(All regions)	1.030090701848973	1.0183938350820323	1.0419219141779643	3.634098849886292e-07
Err_Global (%)	Basal Ganglia & Thalami	1.0372801485664174	1.0245956033208723	1.0501217291218592	5.573474457663073e-09
Err_Global (%)	Frontal Lobe	1.0294343509814379	1.0178703140423448	1.0411297670839506	4.850849561382437e-07
Err_Global (%)	Parietal Lobe	1.0212970795037692	1.0095798887807292	1.033150260018173	0.000344735
Err_Global (%)	Occipital Lobe	1.026259504314418	1.0138430488899344	1.038828023083891	3.0040131582234705e-05
Err_Global (%)	Temporal Lobe	1.0238940950549487	1.0117941171798757	1.0361387757525535	9.912733697669476e-05

[truncated: 5 more sheets: Supplementary data 11, Supplementary data 12, Supplementary data 13, Supplementary data 14, Supplementary data 15]
